# Supplementary material for: PSPC1-interchanged interactions with PTK6 and β-catenin synergize oncogenic subcellular translocations and tumor progression
Source: Nat Commun. 2019 Dec 16;10:5716. doi: 10.1038/s41467-019-13665-6 (PMC6914800; doi:10.1038/s41467-019-13665-6)
Supplement: Supplementary file 4 — Source Data [file 41467_2019_13665_MOESM4_ESM.xlsx]

## Sheet: Figure 1
	Figure 1f						Figure 1g
		Mock	PSPC1	PSPC1 /PTK6	PSPC1 /PTK6-KM			Mock	PSPC1	PSPC1 /PTK6	PSPC1 /PTK6-KM
		1125	4685	1586	4144			524	1752	602	1225
		1581	4987	1686	3586			478	1592	612	1425
		1256	4625	1825	4217			365	1864	697	1254
		1244	4825	1511	3966			458	1405	546	1532
	Mean	1301.5	4780.5	1652	3978.25		Mean	456.25	1653.25	614.25	1359
	SD	195.49	161.166	135.796	281.948		SD	66.815	199.622	62.3451	145.219
	P-Value		8.02952e-06	0.0423235	0.00141501		P-Value		0.00194265	0.00076264	0.00459183
	Figure 1i						Figure 1j
		PSPC1	PSPC1 /shLuc	PSPC1 /shPTK6 #52	PSPC1 /shPTK6 #53			PSPC1	PSPC1 /shLuc	PSPC1 /shPTK6 #52	PSPC1 /shPTK6 #53
		985	1056	2512	2005			386	352	687	725
		915	1088	2008	1999			365	412	712	702
		926	936	2301	2563			357	479	797	805
		1011	974	1998	2257			278	399	802	802
	Mean	959.25	1013.5	2204.75	2206		Mean	346.5	410.5	749.5	758.5
	SD	46.2052	70.529	248.41	266.646		SD	47.2758	52.4373	58.6657	52.8173
	P-Value		0.317419	0.00212737	0.00289434		P-Value		0.182873	0.00390309	0.00283672

## Sheet: Figure 2
					Figure 2b
						Mock	PSPC1	PSPC1 /PTK6	PSPC1 Y383F /PTK6	PSPC1 Y523F /PTK6
						1125	4685	2006	2085	6658
						1581	4987	1811	2456	6268
						1256	4625	2426	2185	6521
						1425	4725	1955	2511	6966
					Mean	1346.75	4755.5	2049.5	2309.25	6603.25
					SD	198.666	159.711	264.233	206.531	290.828
					P-Value		9.25125e-06	0.0415075		0.00279674
	Figure 2c							Figure 2d	Mock	PSPC1	PSPC1 Y383F	PSPC1 Y523F
		Mock	PSPC1	PSPC1 /PTK6	PSPC1 Y383F /PTK6	PSPC1 Y523F /PTK6			88	95	82	155
		352	1758	571	584	2415			75	85	91	144
		457	1254	541	598	2417			87	101	87	186
		521	1541	596	452	2851			91	112	101	201
		365	1365	511	397	3001			84	136	99	175
	Mean	423.75	1479.5	554.75	507.75	2671			71	96	107	188
	SD	79.9224	220.08	36.8273	98.8817	300.75		Mean	82.6667	104.167	94.5	174.833
	P-Value		0.00366046	0.0292746		0.0099655		SD	7.91623	17.9044	9.41807	21.5724
								P-Value				0.000104905
	Figure 2e	Mock	PSPC1	PSPC1 Y383F	PSPC1 Y523F
		65	66	78	78
		55	55	65	95
		44	75	66	96
		36	77	58	99
		45	81	71	101
		64	86	67	86
	Mean	51.5	73.3333	67.5	92.5
	SD	11.7431	11.1833	6.65582	8.78066
	P-Value		0.00804116	0.015739	0.00798746
	Figure 2i
	Mock				PSPC1				PSPC1/PTK6				PSPC1-Y523F				PSPC1-Y523F/PTK6
	8	7	6	5	12	10	9	8	6	7	6	6	10	12	11	10	18	22	21	19
	8	10	11	7	18	22	18	17	5	5	8	5	15	15	19	17	28	26	32	31
	Figure 2j
		Mock
	1st	7	8	6	5	11	8
	2nd	8	11	10	10	15	11
		PSPC1
	1st	8	15	9	14	15	14
	2nd	15	22	16	18	21	28
		PSPC1-Y523F
	1st	15	18	11	11	14	18
	2nd	27	22	18	24	26	29

## Sheet: Figure 3
	Figure 3f
		TOPFlash					FOPFlash
	Mock	1	1	1	1	1	1	1	1	1	1
	PSPC1	7.01	6.71	8.01	7.26	7.55	1.05	1.22	1.41	1.25	1.44
	WNT1	3.41	2.61	3.11	2.84	2.47	1.02	1.11	1.11	1.21	1.44
	Wnt3a	13.22	12.66	13.5	14.1	12.88	1.2	1.4	1.55	1.14	1.22
	β-cat. del-N	15.21	14.95	15.44	14.88	15.1	1.22	1.38	1.41	1.21	1.54
	shPSPC1+ β-cat.del-N	3.11	3.14	2.88	3.01	2.55	1.2	1.35	1.27	1.22	1.41
	PSPC1+ TCF4-DN	2.36	2.44	2.51	2.14	2.51	1.02	1.81	1.55	1.11	1.25
	Figure 3g
		TOPFlash			FOPFlash
	Mock	1	1	1	1.32	1	0.96
	PSPC1	7.1	7.75	6.99	0.85	1	0.81
	PSPC1 /PTK6	1.79	1.45	1.71	0.5	0.65	0.55
	PSPC1 -Y523F	6.85	6.45	7.09	0.9	1.1	0.81
	PSPC1 -Y523F /PTK6	8.98	9.59	9.56	0.95	1.06	1.08
	Figure 3h								Figure 3h
		WNT1				Mean	SD			WNT3a				Mean	SD	P-Value
	Mock	66.8	77.2	76.9	85.1	76.5	7.49889		Mock	95.9	101.4	92.3	93.4	95.75	4.05668
	Pspc1	78.4	79.6	67.7	58.5	71.05	9.93059		Pspc1	210.1	229.7	290.4	362.5	273.175	68.6639	0.0155773
	Pspc1 /PTK6	88	77.5	47.3	67.5	70.075	17.3375		Pspc1 /PTK6	108	100.1	92.1	92.2	98.1	7.58991	0.52303
	Pspc1 -Y523F	67.5	77.6	87.1	67.6	74.95	9.38385		Pspc1 -Y523F	396.2	463.2	391	424.07	418.618	33.0787	0.000215805
	Pspc1 -Y523F /PTK6	78.3	96.9	77.3	88.5	85.25	9.26984		Pspc1 -Y523F /PTK6	708.2	657.6	672.3	695.6	683.425	22.7503	2.10514e-05

## Sheet: Figure 4
		Figure 4b								Figure 4e
		number	Mock	PSPC1	PSPC1 /PTK6	PSPC1 -Y523F	PSPC1 -Y523F /PTK6			number	Mock	PSPC1	PSPC1 /PTK6	PSPC1 -Y523F	PSPC1 -Y523F /PTK6
		1	550000	16400000	706000	21300000	23600000			1	1	2	1	1	3
		2	780000	11300000	721000	17300000	33100000			2	1	2	0	1	3
		3	680000	12800000	591000	21010000	29100000			3	0	2	0	2	4
		4	450000	10800000	459000	19100000	30100000			4	0	2	0	3	3
		5	650000	12900000	712000	21800000	29600000			5	0	2	0	2	4
		6	550000	10300000	672000	19800000	22100000			6	0	3	0	2	4
		Figure 4d								Figure 4f
		number	Mock	PSPC1	PSPC1 /PTK6	PSPC1 -Y523F	PSPC1 -Y523F /PTK6			number	Mock	PSPC1	PSPC1 /PTK6	PSPC1 -Y523F	PSPC1 -Y523F /PTK6
		1	54800	163000	82800	2596000	9259600			1	1	1	0	2	4
		2	64800	372000	96800	2152000	9256800			2	0	1	0	2	4
		3	85800	241000	111000	2764000	8962000			3	0	1	1	2	4
		4	67100	298000	99100	2791000	8450000			4	0	1	0	3	4
		5	54000	212000	89000	1865000	9600000			5	0	0	0	1	5
		6	87000	219000	102000	1815000	7950000			6	0	1	0	1	5

## Sheet: Figure 5
	Figure 5b	PSPC1Low	PSPC1High		Figure 5c	PSPC1 p-Y523Low	PSPC1 p-Y523High		Figure 5d	PTK6Low	PTK6High		Figure 5e	Wnt3aLow	Wnt3aHigh
	I,II	81	18		I,II	7	92		I,II	11	88		I,II	93	7
	III,IV	11	88		III,IV	90	9		III,IV	86	13		III,IV	5	95
	Figure 5f	Pspc1Y523low	Pspc1Y523high			p-Brklow	p-Brkhigh
	Pspc1low	16	199		Pspc1low	24	191
	Pspc1high	195	20		Pspc1high	187	28
		Pspc1Y523low	Pspc1Y523high			p-Brklow	p-Brkhigh
	Pspc1low	7.44186	92.5581		Pspc1low	11.1628	88.8372
	Pspc1high	90.6977	9.30233		Pspc1high	86.9767	13.0233
		Figure 5g					Figure 5h
		Comparison of Survival Curves					Comparison of Survival Curves
		Log-rank (Mantel-Cox) test					Log-rank (Mantel-Cox) test
		Chi square	9.424				Chi square	5.18
		df	1				df	1
		P value	0.0021				P value	0.0228
		P value summary	**				P value summary	*
		Are the survival curves sig different?	Yes				Are the survival curves sig different?	Yes
		Gehan-Breslow-Wilcoxon test					Gehan-Breslow-Wilcoxon test
		Chi square	13.16				Chi square	11.22
		df	1				df	1
		P value	0.0003				P value	0.0008
		P value summary	***				P value summary	***
		Are the survival curves sig different?	Yes				Are the survival curves sig different?	Yes
		Median survival					Median survival
		PSPC1 p-Y523Low	39				PTK6LOW	29
		PSPC1 p-Y523High	67				PTK6High	64
		Ratio (and its reciprocal)	0.5821	1.718			Ratio (and its reciprocal)	0.4531	2.207
		95% CI of ratio	0.4128 to 0.8209	1.218 to 2.423			95% CI of ratio	0.3223 to 0.6371	1.570 to 3.103
		Hazard Ratio (Mantel-Haenszel)					Hazard Ratio (Mantel-Haenszel)
		Ratio (and its reciprocal)	1.734	0.5769			Ratio (and its reciprocal)	1.489	0.6716
		95% CI of ratio	1.220 to 2.463	0.4060 to 0.8196			95% CI of ratio	1.057 to 2.098	0.4767 to 0.9462
		Hazard Ratio (logrank)					Hazard Ratio (logrank)
		Ratio (and its reciprocal)	1.686	0.5933			Ratio (and its reciprocal)	1.473	0.6787
		95% CI of ratio	1.228 to 2.447	0.4087 to 0.8141			95% CI of ratio	1.062 to 2.087	0.4791 to 0.9416

## Sheet: Figure 6
		Figure 6b
			T3-Red	T2-Green	T1-DAPI	Sum	Mean	SD
		Mock	2754545	1556218	5518428	9829191	10634702	805511
			2909570	1768855	5956277	10634702
			3064595	1981492	6394126	11440213
			3019620	1494129	5431975	9945724
		PSPC1-CT131	5251834	5610374	8014475	18876683	18481588
			5025565	5482253	7973770	18481588
			4799296	5354132	7933065	18086493
			4573027	5226011	7892360	17691398
		MutNLS-CT131	5838881	843421	7299816	13982118	13103581
			5420703	819789	6863089	13103581
			5002525	796157	6426362	12225044
			4584347	772525	5989635	11346507
		Figure 6c					Figure 6d	invasion				Figure 6e	spheres
			Mock	PSPC1-CT	MutNLS-CT			Mock	PSPC1-CT	MutNLS-CT			Mock	PSPC1-CT	MutNLS-CT
			3414	1673	3187			1254	573	1187			35	15	17
			3333	1492	3102			1096	492	802			31	6	28
			4340	1453	2812			1240	663	1112			28	12	35
			3292	1405	2974			1092	405	974			41	11	32
			3421	1367	2546			1421	751	946			35	7	29
			3423	1274	3647			923	764	1397			31	10	25
		Mean	3537.17	1444	3044.67		Mean	1171	608	1069.67		Mean	34	10.2	28.2
		SD	396.996	135.038	372.598		SD	171.767	144.014	209.188		SD	4.89898	3.70135	6.83374
		P-Value		6.22014e-05	0.107791		P-Value		0.00104954	0.472165		P-Value		0.0007638	0.226978

## Sheet: Figure 7
		Figure 7a
		Days	Mock					CT131
		7	101	99.2	89.4	91.2	95.3	0	0	0	0	0
		14	210	145.2	210.2	191.2	249.3	18.8	19.1	18.1	18.2	17.9
		21	423	421.5	408.1	398.2	388.3	36.4	25.1	34.2	45.9	46.1
		28	647	631	608	616	617	58.1	57.1	60.1	77.9	69.1
		35	785	762	811	745	791	93.5	91.2	99.3	95.1	88.1
		Table Analyzed	Data 1
		Two-way ANOVA	Ordinary
		Alpha	0.05
		Source of Variation	% of total variation	P value	P value summary	Significant?
		Interaction	17.79	< 0.0001	****	Yes
		Row Factor	29.94	< 0.0001	****	Yes
		Column Factor	51.95	< 0.0001	****	Yes
		ANOVA table	SS	DF	MS	F (DFn, DFd)	P value
		Interaction	613739	4	153435	F (4, 40) = 558.4	P < 0.0001
		Row Factor	1033000	4	258144	F (4, 40) = 939.4	P < 0.0001
		Column Factor	1792000	1	1792000	F (1, 40) = 6520	P < 0.0001
		Residual	10992	40	274.8
		Figure 7d
		Time (weeks)	Vehicle						PSPC1-CT / jetPEI
		1	235000	234000	218000	265000	189200		185000	234000	222000	215000	196000
		2	1680000	2850000	1850000	1610000	1750000		2450000	2690000	2570000	2100000	1800000
		4	5120000	6750000	4710000	5101000	4520000		6120000	5570000	4510000	4570000	3960000
		6	6100000	6710000	5810000	5281000	6710000		6810000	7710000	5870000	8600000	5710000
		8	7410000	7150000	8700000	8600000	8150000		6210000	7410000	8770000	8600000	6370000
		10	8600000	7800000	10100000	9900000	9810000		6810000	7710000	5870000	9100000	7810000
		12	11400000	11300000	10500000	10100000	12100000		7110000	7410000	6250000	8100000	6760000
		14	12400000	11400000	12150000	10100000	13200000		7120000	6720000	6840000	7510000	6990000
		16	16400000	17300000	12800000	13800000	14400000		7060000	7210000	5910000	4590000	5450000
		Figure 7e
		number	Vehicle	CT131
		1	7	2
		2	5	2
		3	7	1
		4	4	2
		5	8	1
		6	5	0
		Figure 7f					Comparison of Survival Curves
		Days elapsed	Vehicle	CT131 treatment
		8	0				Log-rank (Mantel-Cox) test
		10	1				Chi square	8.181
		10	1				df	1
		6	1				P value	0.0042
		11	1				P value summary	**
		14	1				Are the survival curves sig different?	Yes
		13	1
		13	1				Gehan-Breslow-Wilcoxon test
		16		0			Chi square	6.866
		16		0			df	1
		11		1			P value	0.0088
		16		0			P value summary	**
		12		1			Are the survival curves sig different?	Yes
		16		0
		16		0			Median survival
		16		0			Vehicle	11
							CT131 treatment	Undefined
							Hazard Ratio (Mantel-Haenszel)
							Ratio (and its reciprocal)	8.296	0.1205
							95% CI of ratio	1.946 to 35.36	0.02828 to 0.5138
							Hazard Ratio (logrank)
							Ratio (and its reciprocal)	6.553	0.1526
							95% CI of ratio	2.105 to 32.70	0.03058 to 0.4750

## Sheet: Supple. Figure 3
	3d
	Snail			Slug
	1	1	1	1	1	1
	2.59	2.35	2.53	2.69	1.78	2.77
	1.16	1.07	0.91	1.28	0.82	1.04
	3	2.6	3.1	2.6	2.91	3.22
	4.77	4.17	3.78	3.75	3.78	4.13

## Sheet: Sup. Figure 4
		Figure S4c								Figure S4e
			SNAIL			SLUG				Mean	PSPC1	N-cad	E-cad	Wnt3a	β-catenin	PTK6	Snail	Slug
		Mock	1	1	1	1	1	1		PBS	1	1	1	1	1	1	1	1
		PSPC1	2.59	2.35	2.53	2.69	1.78	2.77		HGF	1.01119	1.31165	0.849683	1.53976	2.36125	1.05126	1.77503	1.49
		PSPC1 /PTK6	1.16	1.07	0.91	1.28	0.82	1.04
		PSPC1 -Y523F	3	2.6	3.1	2.6	2.91	3.22		SD	PSPC1	N-cad	E-cad	Wnt3a	β-catenin	PTK6	Snail	Slug
		PSPC1 -Y523F /PTK6	4.77	4.17	3.78	3.75	3.78	4.13		PBS	0	0	0	0	0	0	0	0
										HGF	0.129389	0.140757	0.545476	0.728192	0.878779	0.373915	0.58	0.39
		Figure S4f				Figure S4g
			Mock	+HGF			Mock	+HGF
			121	368			56	210
			101	412			61	188
			88	510			88	177
			103	377			71	198
			98	481			61	187
			86	398			85	210
		Mean	99.5	424.333		Mean	70.3333	195
		SD	12.5976	57.9816		SD	13.471	13.3866
		P value		1.02105e-07		P value		1.78985e-08

## Sheet: Supple figure  7
		Figure S7h
			WNT3a				TGF-b1
		Mock	710.2	621.2	801	715.4	571.4	479.2	477.2	488.1
		PSPC1-CT	212.4	175.2	181.2	221.5	226.2	197.2	281.2	277.8
		MutNLS-CT	621.2	514.4	615.2	612.3	477.4	386.4	401.2	408.3
